# Supplementary material for: Photo-Induced Reactions between Glyoxal and Hydroxylamine in Cryogenic Matrices
Source: Molecules. 2022 Jul 27;27(15):4797. doi: 10.3390/molecules27154797 (PMC9369962; doi:10.3390/molecules27154797)
Supplement: Supplementary file 1 [file molecules-27-04797-s001.zip]

Archive with 1 entries (1 files):
- molecules-1827033-supplementary.pdf
